# Supplementary material for: Polypharmacy and pharmacogenomics in high-acuity behavioral health care for autism spectrum disorder: a retrospective study
Source: Child Adolesc Psychiatry Ment Health. 2025 May 21;19:60. doi: 10.1186/s13034-025-00915-3 (PMC12093834; doi:10.1186/s13034-025-00915-3)
Supplement: Supplementary file 1 — Supplementary Material 1. [file 13034_2025_915_MOESM1_ESM.xlsx]

## Sheet: Table S1
Table S1.
Average number of medications, comparison between groups at admission and discharge.
	Admission		Discharge
Variable [mean (SEM), n]	PGx-C	PGx-I	PGx-C	PGx-I
Antidepressants	0.9 (0.1), 20	1.0 (0.1), 26	1.0 (0.2), 20	1.1 (0.1), 26
Antipsychotics	0.5 (0.1), 20	0.5 (0.1), 26	0.7 (0.1), 20	1.0 (0.1), 26
Average number of medications, comparison between groups at admission and discharge.
	Admission		Discharge
Variable [mean (SEM), n]	PK-C	PK-I	PK-C	PK-I
Antidepressants	0.9 (0.1), 21	1.0 (0.1), 25	0.9 (0.2), 21	1.2 (0.1), 25
Antipsychotics	0.1 (0.1), 21	0.4 (0.1), 25	0.9 (0.1), 21	0.8 (0.1), 25
	Frequency of CYP2D6 and CYP2C19 variants.
	Poor metabolizer	Intermediate metabolizer	Normal metabolizer	Ultrarapid metabolizer
CYP2D6	20% (9/46)	17% (8/46)	59% (27/46)	4% (2/46)
CYP2C19	2% (1/46)	20% (9/46)	76% (35/46)	2% (1/46)
