# Supplementary material for: Polypharmacy and pharmacogenomics in high-acuity behavioral health care for autism spectrum disorder: a retrospective study
Source: Child Adolesc Psychiatry Ment Health. 2025 May 21;19:60. doi: 10.1186/s13034-025-00915-3 (PMC12093834; doi:10.1186/s13034-025-00915-3)
Supplement: Supplementary file 2 — Supplementary Material 2. [file 13034_2025_915_MOESM2_ESM.xlsx]

## Sheet: Table S2
Table S2.
Treatment response, comparison between CYP2D6/CYP2C19-Congruent and CYP2D6/CYP2C19-Incongruent at admission and discharge.
	Admission			Discharge
Variable [mean (SEM), n]	CYP2D6/CYP2C19-C	CYP2D6/CYP2C19-I	P value	CYP2D6/CYP2C19-C	CYP2D6/CYP2C19-I	P value
Age	14.4 (0.6), 25	14.2 (0.5), 21
Psychotropic medications	2.8 (0.3), 21	2.6 (0.2), 25	0.57	3.2 (0.2), 21	3.4 (0.3), 25	0.521
Polypharmacy
Overall %	52.4	56.0	0.806	81.0	68.0	0.319
Antidepressants %	9.5	3.8	0.579	19.0	36.0	0.203
PQ-LES-Q	44.8 (2.2), 20	46.0 (2.9), 19	0.727	53.6 (2.7), 13	49.9 (2.1), 13	0.292
PROMIS-D	15.4 (2.0), 20	13.4 (1.7), 18	0.442	11.2 (2.7), 12	9.8 (1.6), 12	0.66
LSAS-CA	61.8 (7.4), 19	54.8 (7.3), 19	0.505	39.2 (8.0), 12	47.5 (8.4), 13	0.486
RBBS
Hairpulling	5.0 (2.0), 20	7.9 (2.0), 17	0.327	3.2 (2.1), 12	4.5 (2.3), 12	0.672
Skin picking	11.5 (2.7), 20	9.9 (2.4), 17	0.666	10 (3.2), 12	5 (2.0), 12	0.201
Nail biting	6.4 (1.5), 20	6.9 (2.1), 17	0.854	2.4 (1.3), 12	5.1 (2.0), 12	0.285
