# Supplementary material for: Polypharmacy and pharmacogenomics in high-acuity behavioral health care for autism spectrum disorder: a retrospective study
Source: Child Adolesc Psychiatry Ment Health. 2025 May 21;19:60. doi: 10.1186/s13034-025-00915-3 (PMC12093834; doi:10.1186/s13034-025-00915-3)
Supplement: Supplementary file 3 — Supplementary Material 3. [file 13034_2025_915_MOESM3_ESM.xlsx]

## Sheet: Table S3
Table S3.
Treatment response, comparison between groups at admission and discharge.
	Admission			Discharge
Variable [mean (SEM), n]	TAU	PGx	P value	TAU	PGx	P value
CASI	30.3 (1.3), 32	31.8 (1.3), 39	0.42	27.3 (1.5), 27	28.8 (1.5), 25	0.511
CY-BOCS	13.0 (1.6), 42	16.6 (1.6), 40	0.113	7.2 (1.3), 29	11.9 (1.6), 26	0.028
PSWQC	25.0 (1.7), 32	26.8 (1.6), 38	0.424	18.6 (2.0), 19	22.1 (1.9), 25	0.217
Treatment response, comparison between PGx-Congruent and PGx-Incongruent at admission and discharge.
	Admission			Discharge
Variable [mean (SEM), n]	PGx-C	PGx-I	P value	PGx-C	PGx-I	P value
CASI	33.3 (2.0), 16	30.8 (1.6), 23	0.32	31.4 (2.6), 11	26.7 (1.8), 14	0.139
CY-BOCS	17.3 (2.6), 17	9.2 (0.2), 23	0.672	12.0 (2.5), 11	11.8 (2.2), 15	0.952
PSWQC	28.7 (2.5), 15	25.6 (2.1), 14	0.348	23.4 (3.1), 11	21.1 (2.3), 14	0.555
Treatment response, comparison between CYP2D6/CYP2C19-C and CYP2D6/CYP2C19-I at admission and discharge.
	Admission			Discharge
Variable [mean (SEM), n]	PK-C	PK-I	P value	PK-C	PK-I	P value
CASI	31.3 (2.0), 20	32.6 (1.5), 19	0.552	25.8 (2.4), 12	31.5 (1.7), 13	0.068
CY-BOCS	16.7 (2.2), 21	16.5 (2.2), 19	0.951	12.8 (2.0), 13	11.0 (2.6), 13	0.593
PSWQC	26.6 (2.6), 19	27.1 (1.9), 19	0.872	20.3 (2.9), 12	23.7 (2.5), 13	0.382
