# Supplementary material for: Polypharmacy and pharmacogenomics in high-acuity behavioral health care for autism spectrum disorder: a retrospective study
Source: Child Adolesc Psychiatry Ment Health. 2025 May 21;19:60. doi: 10.1186/s13034-025-00915-3 (PMC12093834; doi:10.1186/s13034-025-00915-3)
Supplement: Supplementary file 4 — Supplementary Material 4. [file 13034_2025_915_MOESM4_ESM.xlsx]

## Sheet: Table S4
Table S4	Admission							Discharge
	Use as directed	n	Potential gene-drug interaction	n	Not reported	n		Use as directed	n	Potential gene-drug interaction	n	Not reported average	n
aripiprazole	5.6	8	16.3	4				4.9	13	6.1	9
atomoxetine	60	1	80	1				40	1	60	2
bupropion	300	1	150	1				300	1	225	2
buspirone	11.7	6						12.5	2
chlorpromazine	12.5	1
citalopram			30	2						40	1
clonazepam	10	1								0.5	1
clonidine					0.2	7				0.1	1	0.18	6
clorazepate	3.8	1						3.75	1
desvenlafaxine								50	7			25	1
dextroamphetamine					13	5						10	2
dextroamphetamine - amphetamine					45	2
diazepam	5	1
duloxetine			20	1				43	3	50	1
escitalopram			16.6667	6						15	3
fluoxetine	36	5	28	5				35	6	33	3
fluvoxamine			217	3				75	1	200	3
guanfacine	2.2	5			3	2		1.8	11			2	5
haloperidol	1	1						1	1
lamotrigine			100	1				106	4
lisdexamfetamine					52	5						38	5
lithium												300	1
L-methylfolate												7.5	3
lorazepam					0.25	1
lurasidone	40	2						40	1
methylphenidate	60	4						20.5	2	36	1	45	3
olanzapine			6.3	2						2.5	2
oxcarbazepine	300	1						150	1
propranolol								10	1
quetiapine	58	3						116.6	3
risperidone	1	1	0.25	1				0.9	2
sertraline	75	2	104.857	14	200	1		93.8	4	115	5
trazodone	75	2	50	1				79.2	6	50	2
vilazodone								30	1
vortioxetine	10	1
